# Supplementary material for: Accommodation and disability-specific differences in nutritional status of children with disabilities in Kathmandu, Nepal: A cross-sectional study
Source: BMC Public Health. 2023 Feb 13;23:315. doi: 10.1186/s12889-023-14999-z (PMC9926754; doi:10.1186/s12889-023-14999-z)
Supplement: Supplementary file 1 — Additional file 1 [file 12889_2023_14999_MOESM1_ESM.zip]

Archive with 3 entries (3 files):
- Supplimentary Files/Final Data-Malnutrition_Children with Disabilities.xlsx
- Supplimentary Files/Questionnaire for Malnutrition among children with disabilities-English.docx
- Supplimentary Files/Questionnaire for Malnutrition among children with disabilities-Nepali.docx
