# Supplementary material for: Accommodation and disability-specific differences in nutritional status of children with disabilities in Kathmandu, Nepal: A cross-sectional study
Source: BMC Public Health. 2023 Feb 13;23:315. doi: 10.1186/s12889-023-14999-z (PMC9926754; doi:10.1186/s12889-023-14999-z)
Supplement: Supplementary file 1 — Additional file 1 [file 12889_2023_14999_MOESM1_ESM.zip › Supplimentary Files/Final Data-Malnutrition_Children with Disabilities.xlsx]

## Sheet: Sheet1
Response_No	Q6	Q7	Q9	Q10	Q11	Q12	Q13	Q14	Q15	Q16	Q22	Q23	Q24	Q25	Q26	Q27	S5_Cereals_24hrs recall	S5_Cereals_24hrs_Times	S5_Cereals_7days recall	S5_Cereals_7days_Times	S5_Tubers_24hrs recall	S5_Tubers_24hrs_Times	S5_Tubers_7days recall	S5_Tubers_7days_Times	S5_Vit.A Food_24hrs recall	S5_Vit. A Food_24hrs_Times	S5_Vit.A Food_7days recall	S5_Vit.A Food_7days_Times	S5_Other Veg_24hrs recall	S5_Other Veg_24hrs_Times	S5_Other Veg_7days recall	S5_Other Veg_7days_Times	S5_Other Fruit_24hrs recall	S5_Other Fruit_24hrs_Times	S5_Other Fruit_7days recall	S5_Other Fruit_7days_Times	S5_Pulses_24hrs recall	S5_Pulses_24hrs_Times	S5_Pulses_7days recall	S5_Pulses_7days_Times	S5_Meat_24hrs recall	S5_Meat_24hrs_Times	S5_Meat_7days recall	S5_Meat_7days_Times	S5_Egg_24hrs recall	S5_Egg_24hrs_Times	S5_Egg_7days recall	S5_Egg_7days_Times	S5_Fish_24hrs recall
1	4	3	9	2	1	1	7	0		2	1	1	15	4	1	1	1	3	1	20	1	2	1	14	1	2	1	9	0	0	0	0	0	0	0	0	1	2	1	17	0	0	1	2	0	0	1	2	0
2	4	3	13	1	1	1	7			1		1	15		1	1
3	4	3	5	1	1	1	7			1		1	10		1	1
4	4	3	17	1	1	1	7			2		1	10		1	1
5	4	3	9	1	1	1	7	0		1	2	1	15	5	1	1	1	3	1	20	1	1	1	5	1	2	1	10	0	0	0	0	0	0	0	0	1	2	1	14	0	0	1	2	0	0	1	4	0
6	4	3	6	2	1	1	6	1	1	2	1	1	20	4	1	1	1	3	1	21	1	1	1	19	0	0	1	2	0	0	1	1	0	0	0	0	1	3	1	21	0	0	1	1	1	2	1	3	0
7	4	3	12	2	3	1	7	0		1		1	20	3	1	3	1	2	1	17	1	2	1	14	0	0	1	2	0	0	0	0	0	0	0	0	1	2	1	14	0	0	1	1	0	0	0	0	0
8	4	3	11	1	1	1	7	0		1	2	1	30	4	1	1	1	2	1	16	1	3	1	18	0	0	1	2	0	0	0	0	0	0	0	0	1	3	1	18	0	0	1	1	1	1	1	7	0
9	4	3	12	2	1	1	7	0		1	2	2	5	5	1	1	1	1	1	2	1	1	1	7	1	1	1	7	0	0	1	2	0	0	0	0	0	0	1	4	1	2	1	4	1	1	1	7	0
10	4	3	8	1	1	1	7	0		1	1	1	30	5	1	1	1	3	1	15	1	2	1	14	0	0	0	0	0	0	0	0	0	0	0	0	1	2	1	2	0	0	1	4	0	0	0	0	0
11	4	3	11	2	1	1	7	0		1	2	1	15	4	1	1	1	4	1	28	1	3	1	20	0	0	0	0	0	0	0	0	0	0	0	0	1	1	1	7	0	0	0	0	0	0	0	0	0
12	4	3	14	2	1	1	7	1	2	1	2	1	30	4	1	1	1	4	1	21	1	2	1	21	1	2	1	9	0	0	0	0	0	0	0	0	1	2	1	14	0	0	1	2	0	0	1	3	0
13	4	3	13	1	1	1	9	1	3	1	1	1	15	4	1	1	1	3	1	21	1	2	1	20	1	1	1	7	0	0	0	0	0	0	0	0	1	2	1	7	0	0	0	0	0	0	1	4	0
14	4	3	11	1	1	1	9	1	1	1	2	1	10	4	1	1	1	2	1	18	1	2	1	14	0	0	0	0	0	0	0	0	0	0	0	0	1	2	1	15	0	0	0	0	0	0	1	1	0
15	4	3	11	1	1	1	7	0		1	2	1	30	4	1	1	1	2	1	14	1	2	1	14	1	2	1	7	0	0	0	0	0	0	0	0	1	2	1	16	1	1	1	4	0	0	1	6	0
16	4	3	12	2	1	1	9	1	1	2	2	1	18	4	1	1	1	2	1	14	1	2	1	14	1	2	1	7	0	0	0	0	0	0	0	0	1	2	1	14	1	1	1	4	1	1	1	4	1
17	4	3	12	2	1	1	10	1	1	2	2	1	30	5	1	1	1	3	1	21	1	3	1	21	0	0	0	0	0	0	0	0	0	0	0	0	1	3	1	21	1	1	1	3	1	1	1	3	0
18	4	3	15	1	1	1	7	0		2	2	1	13	4	1	1	1	3	1	30	1	3	1	21	1	1	1	10	0	0	0	0	0	0	0	0	1	2	1	14	1	1	1	2	1	1	1	1	0
19	4	3	13	1	1	1	7	1	2	2	1	1	30	4	1	1	1	4	1	22	1	4	1	22	1	2	1	7	0	0	0	0	0	0	0	0	1	3	1	23	0	0	1	1	0	0	0	0	0
20	4	3	15	1	1	1	7	0		1	1	1	30	4	1	1	1	3	1	20	0	0	1	20	0	0	1	7	0	0	0	0	0	0	0	0	1	2	1	14	0	0	1	2	0	0	1	1	0
21	4	3	14	1	1	1	7	1	1	2	2	1	30	5	1	1	1	2	1	15	1	2	1	12	0	0	0	0	0	0	0	0	0	0	0	0	1	2	1	14	0	0	1	4	1	1	1	10	0
22	4	3	10	1	1	1	7	1	1	2	2	1	20	5	1	1	1	2	1	14	1	2	1	12	1	2	1	7	0	0	0	0	0	0	0	0	1	1	1	12	0	0	1	2	0	0	1	4	0
23	4	3	5	2	1	1	10	1	2	1	1	2	15	5	2	1	1	3	1	21	1	1	1	7	0	0	1	8	0	0	1	1	0	0	0	0	1	2	1	14	0	0	1	3	0	0	1	6	0
24	4	3	15	2	1	1	10	0		1	9	1	10	5	2	1	1	2	1	19	1	2	1	14	1	1	1	7	0	0	0	0	0	0	0	0	1	2	1	15	0	0	1	2	1	1	1	7	0
25	4	3	10	1	1	1	10	1	1	2	1	2	30	5	2	1	1	3	1	17	1	2	1	14	0	0	1	1	0	0	0	0	0	0	0	0	1	2	1	14	0	0	1	3	1	1	1	4	0
26	4	3	12	1	1	1	10	0		1	2	1	10	4	2	1	1	3	1	21	1	1	1	2	1	1	1	3	0	0	0	0	0	0	0	0	1	1	1	7	0	0	1	3	1	2	1	14	0
27	4	3	14	1	1	1	1	1	1	1		2	30		2	1
28	4	3	17	2	1	1	9	1	1	2		1	20		2	1
29	4	3	12	2	1	1	10	1	1	2	1	1	25	5	2	1	1	3	1	20	1	2	1	19	0	0	1	1	0	0	0	0	0	0	0	0	1	2	1	14	0	0	1	1	0	0	0	0	0
30	4	3	12	1	1	1	10	1	1	1	2	1	15	5	2	1	1	3	1	20	1	2	1	14	1	2	1	16	0	0	1	1	0	0	0	0	1	2	1	17	0	0	1	3	1	1	1	7	0
31	5	3	10	1	2	1	1	1	1	1	2	1	15	4	4	2	1	2	1	14	1	2	1	14	1	1	1	4	0	0	1	1	0	0	0	0	1	2	1	15	0	0	1	1	1	1	1	3	0
32	5	3	16	2	2	1	1	1	4	1	1	1	8	4	4	2	1	2	1	14	1	2	1	14	1	1	1	4	0	0	1	1	0	0	0	0	1	2	1	15	0	0	1	1	1	1	1	3	0
33	5	3	15	1	2	1	1	1	1	1	2	1	5	4	4	2	1	2	1	14	1	2	1	14	1	1	1	4	0	0	1	1	0	0	0	0	1	2	1	15	0	0	1	1	1	1	1	3	0
34	5	3	14	2	2	1	1	1	3	1	1	1	10	4	4	2	1	2	1	14	1	2	1	14	1	1	1	4	0	0	1	1	0	0	0	0	1	2	1	15	0	0	1	1	1	1	1	3	0
35	5	3	17	1	2	1	1	1	2	1	2	1	5	4	4	2	1	2	1	14	1	2	1	14	1	1	1	4	0	0	1	1	0	0	0	0	1	2	1	15	0	0	1	1	1	1	1	3	0
36	5	3	15	2	2	1	1	1	4	1	2	1	5	4	4	2	1	2	1	14	1	2	1	14	1	1	1	4	0	0	1	1	0	0	0	0	1	2	1	15	0	0	1	1	1	1	1	3	0
37	5	3	15	1	2	1	1	1	1	1	1	1	10	4	4	2	1	2	1	14	1	2	1	14	1	1	1	4	0	0	1	1	0	0	0	0	1	2	1	15	0	0	1	1	1	1	1	3	0
38	5	3	10	1	2	1	10	1	1	2	2	1	5	4	4	2	1	2	1	14	1	2	1	14	1	1	1	4	0	0	1	1	0	0	0	0	1	2	1	15	0	0	1	1	1	1	1	3	0
39	5	3	12	1	2	1	2	1	1	1	2	1	15	4	4	2	1	2	1	14	1	2	1	14	0	0	0	0	1	1	1	1	0	0	0	0	1	2	1	14	1	1	1	1	0	0	1	1	0
40	5	3	6	1	2	1	2	1	2	1		1	15	4	4	2	1	2	1	14	1	2	1	14	0	0	0	0	1	1	1	1	0	0	0	0	1	2	1	14	1	1	1	1	0	0	1	1	0
41	5	3	12	1	2	1	2	1	2	1	9	1	20	4	4	2	1	2	1	14	1	2	1	14	0	0	0	0	1	1	1	1	0	0	0	0	1	2	1	14	1	1	1	1	0	0	1	1	0
42	5	3	7	1	2	1	2	1	2	1	2	1	30	4	4	2	1	2	1	14	1	2	1	14	0	0	0	0	1	1	1	1	0	0	0	0	1	2	1	14	1	1	1	1	0	0	1	1	0
43	5	3	17	2	2	1	3	1	2	2	2	1	10	4	4	2	1	2	1	14	1	2	1	14	0	0	0	0	1	1	1	1	0	0	0	0	1	2	1	14	1	1	1	1	0	0	1	1	0
44	5	3	5	2	2	1	2	1	2	1	2	1	20	4	4	2	1	2	1	14	1	2	1	14	0	0	0	0	1	1	1	1	0	0	0	0	1	2	1	14	1	1	1	1	0	0	1	1	0
45	5	3	10	2	2	1	3	1	2	2	2	1	9	4	4	2	1	2	1	14	1	2	1	14	0	0	0	0	1	1	1	1	0	0	0	0	1	2	1	14	1	1	1	1	0	0	1	1	0
46	5	3	12	1	2	1	3	1	2	2	1	1	8	4	4	2	1	2	1	14	1	2	1	14	0	0	0	0	1	1	1	1	0	0	0	0	1	2	1	14	1	1	1	1	0	0	1	1	0
47	5	3	13	1	2	1	3	1	2	2	2	1	7	4	4	2	1	2	1	14	1	2	1	14	0	0	0	0	1	1	1	1	0	0	0	0	1	2	1	14	1	1	1	1	0	0	1	1	0
48	5	3	15	2	2	1	2	1	2	1	2	1	15	4	4	2	1	2	1	14	1	2	1	14	0	0	0	0	1	1	1	1	0	0	0	0	1	2	1	14	1	1	1	1	0	0	1	1	0
49	5	3	15	2	2	1	2	1	2	1	2	1	15	4	4	2	1	2	1	14	1	2	1	14	0	0	0	0	1	1	1	1	0	0	0	0	1	2	1	14	1	1	1	1	0	0	1	1	0
50	5	3	15	1	2	1	2	1	2	1	9	1	10	4	4	2	1	2	1	14	1	2	1	14	0	0	0	0	1	1	1	1	0	0	0	0	1	2	1	14	1	1	1	1	0	0	1	1	0
51	5	3	14	1	2	1	2	1	2	1	2	1	10	4	4	2	1	2	1	14	1	2	1	14	0	0	0	0	1	1	1	1	0	0	0	0	1	2	1	14	1	1	1	1	0	0	1	1	0
52	5	3	14	2	2	1	1	1	3	1	2	1	5	4	4	2	1	2	1	14	1	2	1	14	0	0	0	0	1	1	1	1	0	0	0	0	1	2	1	14	1	1	1	1	0	0	1	1	0
53	5	3	10	2	2	1	2	1	2	1	2	1	10	4	4	2	1	2	1	14	1	2	1	14	0	0	0	0	1	1	1	1	0	0	0	0	1	2	1	14	1	1	1	1	0	0	1	1	0
54	5	3	11	1	2	1	2	1	2	1	9	1	20	4	4	2	1	2	1	14	1	2	1	14	0	0	0	0	1	1	1	1	0	0	0	0	1	2	1	14	1	1	1	1	0	0	1	1	0
55	5	3	10	2	2	1	2	1	2	1	2	1	20	4	4	2	1	2	1	14	1	2	1	14	0	0	0	0	1	1	1	1	0	0	0	0	1	2	1	14	1	1	1	1	0	0	1	1	0
56	5	3	16	2	2	1	3	0		2		1	5	4	4	2	1	2	1	14	1	2	1	14	0	0	0	0	1	1	1	1	0	0	0	0	1	2	1	14	1	1	1	1	0	0	1	1	0
57	5	3	12	1	2	1	3	1	2	2	1	1	7	4	4	2	1	2	1	14	1	2	1	14	0	0	0	0	1	1	1	1	0	0	0	0	1	2	1	14	1	1	1	1	0	0	1	1	0
58	5	3	12	2	2	1	3	1	2	2	2	1	7	4	4	2	1	2	1	14	1	2	1	14	0	0	0	0	1	1	1	1	0	0	0	0	1	2	1	14	1	1	1	1	0	0	1	1	0
59	5	3	15	2	2	1	3	1	2	2		1	20	4	4	2	1	2	1	14	1	2	1	14	0	0	0	0	1	1	1	1	0	0	0	0	1	2	1	14	1	1	1	1	0	0	1	1	0
60	5	3	11	2	2	1	3	1	2	2	2	1	7	4	4	2	1	2	1	14	1	2	1	14	0	0	0	0	1	1	1	1	0	0	0	0	1	2	1	14	1	1	1	1	0	0	1	1	0
61	5	3	7	2	2	1	3	1	2	2	2	1	6	4	4	2	1	2	1	14	1	2	1	14	0	0	0	0	1	1	1	1	0	0	0	0	1	2	1	14	1	1	1	1	0	0	1	1	0
62	5	3	7	2	2	1	1	0		1		1	8	4	4	2	1	2	1	14	1	2	1	14	0	0	0	0	1	1	1	1	0	0	0	0	1	2	1	14	1	1	1	1	0	0	1	1	0
63	5	3	16	1	2	1	3	1	2	2	2	1	5	4	4	2	1	2	1	14	1	2	1	14	0	0	0	0	1	1	1	1	0	0	0	0	1	2	1	14	1	1	1	1	0	0	1	1	0
64	5	3	13	1	2	1	3	1	2	2		1	10	4	4	2	1	2	1	14	1	2	1	14	0	0	0	0	1	1	1	1	0	0	0	0	1	2	1	14	1	1	1	1	0	0	1	1	0
65	5	3	15	1	2	1	2	1	2	1	9	1	10	4	4	2	1	2	1	14	1	2	1	14	0	0	0	0	1	1	1	1	0	0	0	0	1	2	1	14	1	1	1	1	0	0	1	1	0
66	5	3	15	1	2	1	3	1	2	2		1	9	4	4	2	1	2	1	14	1	2	1	14	0	0	0	0	1	1	1	1	0	0	0	0	1	2	1	14	1	1	1	1	0	0	1	1	0
67	5	3	9	2	2	1	3	1	2	2		1	9	4	4	2	1	2	1	14	1	2	1	14	0	0	0	0	1	1	1	1	0	0	0	0	1	2	1	14	1	1	1	1	0	0	1	1	0
68	5	3	12	2	2	1	3	1	2	2		1	10	4	4	2	1	2	1	14	1	2	1	14	0	0	0	0	1	1	1	1	0	0	0	0	1	2	1	14	1	1	1	1	0	0	1	1	0
69	5	3	7	1	2	1	2	1	2	1		1	10	4	4	2	1	2	1	14	1	2	1	14	0	0	0	0	1	1	1	1	0	0	0	0	1	2	1	14	1	1	1	1	0	0	1	1	0
70	3	1	14	1	1	1	7	0		2	1	1	30	3	1	1	1	2	1	14	0	0	0	0	0	0	0	0	0	0	0	0	0	0	0	0	1	2	1	14	1	1	1	2	0	0	0	0	0
71	1	3	6	2	1	1	3	1	2	2	2	1	30	4	1	1	1	2	1	14	1	2	1	14	0	0	0	0	1	1	1	1	0	0	0	0	0	0	1	5	0	0	1	1	0	0	0	0	0
72	1	4	9	1	1	1	6			2	1	1	25	4	2	1
73	1	4	16	2	1	1	7	1	1	2	9	1	20	4	2	1	1	2	1	14	1	2	1	14	1	1	1	9	0	0	1	1	0	0	0	0	1	2	1	14	0	0	1	3	1	1	1	4	0
74	1	4	17	1	1	1	9	1	2	1	1	1	10	5	2	1	1	2	1	14	1	2	1	14	0	0	1	7	0	0	0	0	0	0	0	0	1	2	1	14	1	2	1	3	0	0	1	4	0
75	1	4	12	2	1	1	1	0		2	1	1	10	5	2	1	1	2	1	14	1	2	1	14	0	0	1	3	0	0	0	0	0	0	0	0	1	2	1	14	1	1	1	4	0	0	1	2	0
76	1	4	5	2	1	1	9	1	1	2	1	2	30	5	2	1	1	2	1	14	0	0	1	3	1	1	1	7	0	0	0	0	0	0	0	0	1	2	1	4	1	1	1	2	1	1	1	12	0
77	1	4	5	2	1	1	3	0		2	1	1	10	5	2	1	1	2	1	15	0	0	0	0	0	0	1	5	0	0	0	0	0	0	0	0	1	2	1	14	1	1	1	2	0	0	1	6	0
78	1	4	14	1	3	1	2			1		1		5	2	3
79	1	4	7	1	1	1	1	0		1	2	1	25	4	2	1	1	2	1	14	0	0	1	5	0	0	1	1	0	0	0	0	0	0	0	0	1	2	1	14	0	0	1	1	0	0	1	6	0
80	1	4	13	1	1	1	1	1	2	2	1	1	10	4	2	1	1	2	1	14	1	1	1	3	0	0	0	0	0	0	0	0	0	0	0	0	1	1	1	14	0	0	1	3	0	0	1	2	0
81	1	4	8	2	1	1	7	0		1	2	1	20	5	2	1	1	2	1	14	1	1	1	10	1	1	1	5	0	0	0	0	0	0	0	0	1	1	1	8	0	0	0	0	0	0	0	0	0
82	1	4	12	1	1	1	1	1	2	1	1	1	20	5	2	1	1	2	1	14	0	0	1	3	0	0	1	1	0	0	0	0	0	0	0	0	1	2	1	14	0	0	1	4	0	0	1	5	0
83	1	4	6	1	1	1	9	0		2	1	1	15	5	2	1	1	4	1	21	1	4	1	21	0	0	1	7	0	0	0	0	0	0	0	0	1	4	1	21	0	0	0	0	0	0	1	3	0
84	1	4	14	1	1	1	7	1	1	1	1	1	15	5	2	1	1	3	1	20	1	2	1	14	1	1	1	6	0	0	0	0	0	0	0	0	1	2	1	14	1	1	1	2	0	0	1	1	0
85	1	4	15	1	1	1	9	0		1	2	1	10	5	2	1	1	2	1	14	1	2	1	14	1	1	1	7	0	0	0	0	0	0	0	0	1	1	1	14	0	0	1	1	0	0	0	0	0
86	1	4	15	2	1	1	7	1	2	1	1	1	15	4	2	1	1	2	1	14	1	1	1	7	1	1	1	3	0	0	1	1	0	0	0	0	1	3	1	16	1	1	1	2	1	1	1	7	0
87	1	4	9	1	1	1	9	0		2	1	1	5	5	2	1	1	4	1	21	1	3	1	14	0	0	1	6	0	0	0	0	0	0	0	0	1	2	1	16	1	1	1	2	1	1	1	7	0
88	1	4	16	1	1	1	1	0		1	1	1	20	5	2	1	1	2	1	21	1	2	1	21	1	1	1	7	0	0	1	1	0	0	0	0	1	2	1	14	1	1	1	2	0	0	0	0	0
89	1	4	16	2	1	1	1	0		1	2	1	10	4	2	1	1	2	1	10	1	1	1	14	0	0	1	1	0	0	0	0	0	0	0	0	1	1	1	7	0	0	1	3	0	0	1	1	0
90	1	4	9	1	1	1	7	0		1	1	1	12	5	2	1	1	3	1	21	0	0	1	7	1	1	1	10	0	0	1	2	0	0	0	0	1	1	1	7	1	2	1	7	1	1	1	7	0
91	1	4	17	2	2	1	7			1		1	10	5	5	2	1	2	1	14	1	2	1	14	1	2	1	14	0	0	1	2	0	0	0	0	1	3	1	12	0	0	1	1	0	0	1	1	0
92	1	4	15	1	2	1	9	1	1	1	1	1	10	5	5	2	1	2	1	15	1	1	1	14	0	0	1	4	0	0	0	0	0	0	0	0	1	1	1	14	1	1	1	1	1	1	1	1	0
93	1	4	12	1	2	1	9	1	2	2	2	1	10	5	5	2	1	2	1	15	1	1	1	14	0	0	1	4	0	0	0	0	0	0	0	0	1	1	1	14	1	1	1	1	1	1	1	1	0
94	1	4	11	2	2	1	1			1		1	10	5	5	2	1	3	1	15	1	1	1	14	0	0	1	4	0	0	0	0	0	0	0	0	1	1	1	14	1	1	1	1	1	1	1	1	0
95	1	4	11	2	2	1	6			1		1	10	5	5	2	1	3	1	15	1	1	1	14	0	0	1	4	0	0	0	0	0	0	0	0	1	1	1	14	1	1	1	1	1	1	1	1	0
96	1	4	17	2	2	1	1	1		1		1	10	5	5	2	1	3	1	15	1	1	1	14	0	0	1	4	0	0	0	0	0	0	0	0	1	1	1	14	1	1	1	1	1	1	1	1	0
97	1	4	9	2	2	1	7	0		1	2	1	10	5	5	2	1	3	1	15	1	1	1	14	0	0	1	4	0	0	0	0	0	0	0	0	1	1	1	14	1	1	1	1	1	1	1	1	0
98	1	4	7	2	2	1	7	0		1	1	1	10	5	5	2	1	3	1	15	1	1	1	14	0	0	1	4	0	0	0	0	0	0	0	0	1	1	1	14	1	1	1	1	1	1	1	1	0
99	1	4	13	1	2	1	7	0		1	1	1	20	5	5	2	1	3	1	15	1	1	1	14	0	0	1	4	0	0	0	0	0	0	0	0	1	1	1	14	1	1	1	1	1	1	1	1	0
100	1	4	11	1	2	1	7	0		2	2	1	10	5	5	2	1	3	1	15	1	1	1	14	0	0	1	4	0	0	0	0	0	0	0	0	1	1	1	14	1	1	1	1	1	1	1	1	0
101	1	4	15	2	2	1	1			1		1	20	5	5	2	1	3	1	15	1	1	1	14	0	0	1	4	0	0	0	0	0	0	0	0	1	1	1	14	1	1	1	1	1	1	1	1	0
102	1	4	9	1	2	1	7			1		1	20	5	5	2	1	3	1	15	1	1	1	14	0	0	1	4	0	0	0	0	0	0	0	0	1	1	1	14	1	1	1	1	1	1	1	1	0
103	1	4	9	2	2	1	1	1	2	1	9	1	10	5	5	2	1	3	1	15	1	1	1	14	0	0	1	4	0	0	0	0	0	0	0	0	1	1	1	14	1	1	1	1	1	1	1	1	0
104	1	4	10	1	2	1	7	0		1	9	1	10	7	7	2	1	3	1	15	1	1	1	14	0	0	1	4	0	0	0	0	0	0	0	0	1	1	1	14	1	1	1	1	1	1	1	1	0
105	1	4	17	1	2	1	1	0		1		1	15	5	5	2	1	3	1	15	1	1	1	14	0	0	1	4	0	0	0	0	0	0	0	0	1	1	1	14	1	1	1	1	1	1	1	1	0
106	1	4	12	1	2	1	7	0		1		1	10	5	5	2	1	3	1	15	1	1	1	14	0	0	1	4	0	0	0	0	0	0	0	0	1	1	1	14	1	1	1	1	1	1	1	1	0
107	1	4	7	1	2	1	1	0		1		1	30	5	5	2	1	3	1	15	1	1	1	14	0	0	1	4	0	0	0	0	0	0	0	0	1	1	1	14	1	1	1	1	1	1	1	1	0
108	1	4	17	1	2	1	7			1		1	10	5	5	2	1	3	1	15	1	1	1	14	0	0	1	4	0	0	0	0	0	0	0	0	1	1	1	14	1	1	1	1	1	1	1	1	0
109	1	4	14	2	2	1	1	1	1	1		1	15	5	5	2	1	3	1	15	1	1	1	14	0	0	1	4	0	0	0	0	0	0	0	0	1	1	1	14	1	1	1	1	1	1	1	1	0
110	1	4	15	2	2	1	7	0		1	2	1	10	5	5	2	1	3	1	15	1	1	1	14	0	0	1	4	0	0	0	0	0	0	0	0	1	1	1	14	1	1	1	1	1	1	1	1	0
111	1	4	10	1	2	1	1	0		1	2	1	10	5	5	2	1	3	1	15	1	1	1	14	0	0	1	4	0	0	0	0	0	0	0	0	1	1	1	14	1	1	1	1	1	1	1	1	0
112	1	4	12	1	2	1	9	0		1	2	1	10	5	5	2	1	3	1	15	1	1	1	14	0	0	1	4	0	0	0	0	0	0	0	0	1	1	1	14	1	1	1	1	1	1	1	1	0
113	1	4	17	1	2	1	1	1	1	1	2	1	10	5	5	2	1	3	1	15	1	1	1	14	0	0	1	4	0	0	0	0	0	0	0	0	1	1	1	14	1	1	1	1	1	1	1	1	0
114	1	4	8	1	2	1	7	0		1	1	1	11	5	5	2	1	3	1	15	1	1	1	14	0	0	1	4	0	0	0	0	0	0	0	0	1	1	1	14	1	1	1	1	1	1	1	1	0
115	1	4	6	1	2	1	9	1	1	2	2	1	15	5	5	2	1	3	1	15	1	1	1	14	0	0	1	4	0	0	0	0	0	0	0	0	1	1	1	14	1	1	1	1	1	1	1	1	0
116	1	4	14	1	2	1	7	1	2	1	2	1	10	5	5	2	1	3	1	15	1	1	1	14	0	0	1	4	0	0	0	0	0	0	0	0	1	1	1	14	1	1	1	1	1	1	1	1	0
117	1	4	12	1	2	1	9	1	1	1	2	1	12	5	5	2	1	3	1	15	1	1	1	14	0	0	1	4	0	0	0	0	0	0	0	0	1	1	1	14	1	1	1	1	1	1	1	1	0
118	1	4	17	1	2	1	7	0		1	1	1	10	5	5	2	1	3	1	15	1	1	1	14	0	0	1	4	0	0	0	0	0	0	0	0	1	1	1	14	1	1	1	1	1	1	1	1	0
119	1	4	14	1	2	1	6	1	2	1	1	1	10	5	5	2	1	3	1	15	1	1	1	14	0	0	1	4	0	0	0	0	0	0	0	0	1	1	1	14	1	1	1	1	1	1	1	1	0
120	4	3	6	2	1	1	10	1	1	2	1	2	25	5	2	1	1	3	1	19	1	2	1	14	1	1	1	3	0	0	0	0	0	0	0	0	1	2	1	14	0	0	1	2	1	1	1	7	0
121	4	3	7	1	1	1	6	0		1		1	20		2	1
122	4	3	8	1	1	1	7	0		2	1	1	15		2	1
123	4	3	7	2	1	1	10	1	1	1		1	30		2	1
124	4	3	13	1	1	1	7	0		1	1	2	5	5	2	1	1	3	1	19	1	2	1	14	1	1	1	9	0	0	0	0	0	0	0	0	1	2	1	14	0	0	1	2	1	1	1	7	0
125	4	3	6	1	1	1	7	1	1	1	1	2	5	5	2	1	1	3	1	21	1	2	1	14	1	1	1	7	0	0	0	0	0	0	0	0	1	2	1	7	0	0	1	2	0	0	0	0	0
126	4	3	16	1	1	1	10	0		2	2	1	30	5	2	1	1	3	1	21	1	3	1	21	1	2	1	6	0	0	1	1	0	0	0	0	1	2	1	14	0	0	1	4	1	1	1	7	0
127	4	3	7	2	1	1	10	0		2	1	1	18	5	2	1	1	2	1	21	1	2	1	12	0	0	1	6	0	0	1	1	0	0	0	0	1	2	1	14	1	1	1	2	0	0	1	3	0
128	4	3	12	1	1	1	10	1	1	2	1	2	20	4	2	1	1	3	1	21	0	0	1	14	1	2	1	6	0	0	0	0	0	0	0	0	0	0	1	14	1	3	1	12	0	0	1	8	0
129	4	3	5	1	1	1	7	0		1	2	1	10	6	2	1	1	3	1	18	1	2	1	7	0	0	1	2	0	0	0	0	0	0	0	0	1	2	1	18	0	0	1	2	0	0	0	0	0
130	4	3	15	1	1	1	7	1	2	1	2	1	15	5	2	1	1	2	1	19	1	2	1	14	1	1	1	2	0	0	0	0	0	0	0	0	1	2	1	15	1	1	1	1	1	1	1	3	0
131	4	3	9	1	1	1	7	1	2	2	1	1	15	6	2	1	1	3	1	18	1	1	1	7	1	2	1	7	0	0	0	0	0	0	0	0	1	2	1	18	1	1	1	1	0	0	1	6	0
132	4	3	12	2	1	1	1	1	1	2	1	2	12	6	2	1	1	2	1	19	1	2	1	14	1	1	1	7	0	0	0	0	0	0	0	0	1	1	1	10	1	1	1	7	0	0	1	2	0
133	4	3	10	2	1	1	1	1	1	2	2	2	13	5	2	1	1	2	1	14	1	2	1	14	0	0	0	0	0	0	1	1	0	0	0	0	1	2	1	16	1	1	1	2	1	1	1	2	0
134	4	3	8	1	1	1	1	0		1	1	2	25	5	2	1	1	3	1	21	1	2	1	14	1	1	1	7	0	0	1	2	0	0	0	0	1	2	1	14	0	0	0	0	0	0	0	0	0
135	4	3	6	1	1	1	1	1	1	1	2	2	20	5	2	1	1	3	1	21	0	0	1	3	1	2	1	14	0	0	0	0	0	0	0	0	1	2	1	14	0	0	0	0	0	0	0	0	0
136	4	3	5	1	1	1	1	0		1	1	1	30	5	2	1	1	2	1	12	1	1	1	12	1	2	1	14	0	0	0	0	0	0	0	0	1	1	1	12	1	1	1	2	0	0	1	3	0
137	4	3	6	2	1	1	7	0		1	1	2	30	6	2	1	1	1	1	10	0	0	1	12	1	1	1	3	0	0	0	0	0	0	0	0	1	1	1	12	0	0	1	3	0	0	0	0	1
138	4	3	6	1	1	1	1	0		1	1	1	20	6	2	1	1	4	1	17	1	3	1	7	1	1	1	4	0	0	0	0	0	0	0	0	0	0	1	3	0	0	1	2	1	2	1	5	0
139	4	3	7	1	1	1	1	1	1	2	1	2	18	5	2	1	1	2	1	17	1	2	1	14	1	1	1	7	0	0	1	1	0	0	0	0	1	2	1	14	1	1	1	2	1	1	1	7	0
140	4	3	5	2	1	1	1	0		1	2	1	10	5	2	1	1	2	1	17	0	0	1	3	1	1	1	7	0	0	0	0	0	0	0	0	1	2	1	14	1	1	1	1	1	1	1	1	0
141	4	3	12	2	1	1	10	1	2	1	2	1	18	5	2	1	1	2	1	14	1	2	1	14	1	1	1	5	0	0	0	0	0	0	0	0	1	1	1	12	0	0	1	3	0	0	1	5	0
142	4	3	11	2	1	1	10	0		1	2	1	20	5	2	1	1	3	1	21	1	1	1	11	1	1	1	2	0	0	1	1	0	0	0	0	0	0	0	0	0	0	0	0	0	0	0	0	0
143	4	3	16	1	1	1	7	1	1	2	1	1	10	4	2	1	1	2	1	17	1	1	1	14	1	1	1	7	0	0	0	0	0	0	0	0	1	2	1	14	0	0	0	0	1	2	1	14	0
144	4	3	9	1	1	1	7	0		2	2	2	45	6	2	1	1	2	1	19	1	3	1	20	0	0	1	2	0	0	0	0	0	0	0	0	0	0	1	17	1	1	1	5	0	0	1	4	0
145	4	3	9	1	1	1	1	0		1	1	1	5	6	2	1	1	3	1	21	1	2	1	20	0	0	0	0	0	0	0	0	0	0	0	0	1	3	1	21	0	0	1	6	0	0	1	3	0
146	4	3	12	2	1	1	10	1	1	1	1	1	10	5	2	1	1	3	1	21	1	2	1	15	1	1	1	3	0	0	0	0	0	0	0	0	1	3	1	21	0	0	1	5	1	2	1	7	0
147	4	3	12	2	1	1	1	1	1	2	2	2	20	6	2	1	1	3	1	17	1	2	1	14	0	0	0	0	0	0	0	0	0	0	0	0	0	0	1	7	0	0	1	1	1	1	1	2	0
148	4	3	13	1	1	1	7	1	1	2	1	2	7	6	2	1	1	3	1	21	1	1	1	5	0	0	1	3	0	0	0	0	0	0	0	0	1	2	1	10	1	2	1	3	0	0	1	3	0
149	4	3	12	2	1	1	7	0		1	2	1	15	6	2	1	1	3	1	21	1	3	1	21	0	0	0	0	0	0	0	0	0	0	0	0	1	3	1	21	0	0	0	0	0	0	1	3	0
150	1	3	5	2	2	1	1	0		1	1	1	15	4	4	2	1	3	1	21	1	3	1	21	1	1	1	7	1	1	1	2	0	0	0	0	1	3	1	20	0	0	1	1	0	0	1	1	0
151	1	3	6	1	2	1	1	1	1	2	1	1	5	4	4	2	1	2	1	20	1	2	1	20	1	1	1	7	1	1	1	1	0	0	0	0	1	2	1	20	0	0	1	2	0	0	1	2	0
152	1	3	8	1	2	1	1	1	2	1	2	1	15	4	4	2	1	2	1	15	1	3	1	17	1	1	1	5	0	0	0	0	0	0	0	0	1	2	1	16	0	0	1	1	0	0	1	2	0
153	1	3	10	2	2	1	1	1	3	1	1	1	13	4	4	2	1	2	1	15	1	3	1	17	1	1	1	5	0	0	0	0	0	0	0	0	1	2	1	16	0	0	1	1	0	0	1	2	0
154	1	3	13	2	2	1	1	1	3	1	9	1	10	4	4	2	1	2	1	15	1	3	1	17	1	1	1	5	0	0	0	0	0	0	0	0	1	2	1	16	0	0	1	1	0	0	1	2	0
155	1	3	15	2	2	1	1	1	3	1		1	10	4	4	2	1	2	1	15	1	3	1	17	1	1	1	5	0	0	0	0	0	0	0	0	1	2	1	16	0	0	1	1	0	0	1	2	0
156	1	3	11	1	2	1	1	1	2	1		1	10	4	4	2	1	2	1	15	1	3	1	17	1	1	1	5	0	0	0	0	0	0	0	0	1	2	1	16	0	0	1	1	0	0	1	2	0
157	1	3	14	2	2	1	1	1	1	1		1	10	4	4	2	1	2	1	15	1	3	1	17	1	1	1	5	0	0	0	0	0	0	0	0	1	2	1	16	0	0	1	1	0	0	1	2	0
158	1	3	12	1	2	1	1	1	3	1		1	11	4	4	2	1	2	1	15	1	3	1	17	1	1	1	5	0	0	0	0	0	0	0	0	1	2	1	16	0	0	1	1	0	0	1	2	0
159	1	3	13	1	2	1	1	1	2	1		1	15	4	4	2	1	2	1	15	1	3	1	17	1	1	1	5	0	0	0	0	0	0	0	0	1	2	1	16	0	0	1	1	0	0	1	2	0
160	1	3	11	1	2	1	1	1	4	1		1	10	4	4	2	1	2	1	15	1	3	1	17	1	1	1	5	0	0	0	0	0	0	0	0	1	2	1	16	0	0	1	1	0	0	1	2	0
161	1	3	13	1	2	1	1	1	3	1		1	13	4	4	2	1	2	1	15	1	3	1	17	1	1	1	5	0	0	0	0	0	0	0	0	1	2	1	16	0	0	1	1	0	0	1	2	0
162	1	3	14	1	2	1	1	1	3	1	2	1	10	4	4	2	1	2	1	15	1	3	1	17	1	1	1	5	0	0	0	0	0	0	0	0	1	2	1	16	0	0	1	1	0	0	1	2	0
163	1	3	14	1	2	1	1	1	2	1	2	1	18	4	4	2	1	2	1	15	1	3	1	17	1	1	1	5	0	0	0	0	0	0	0	0	1	2	1	16	0	0	1	1	0	0	1	2	0
164	1	3	10	2	2	1	1	1	3	1	1	1	10	4	4	2	1	2	1	15	1	3	1	17	1	1	1	5	0	0	0	0	0	0	0	0	1	2	1	16	0	0	1	1	0	0	1	2	0
165	1	3	16	2	2	1	1	1	2	1	2	1	15	4	4	2	1	2	1	15	1	3	1	17	1	1	1	5	0	0	0	0	0	0	0	0	1	2	1	16	0	0	1	1	0	0	1	2	0
166	1	3	15	2	2	1	1	1	3	1	2	1	10	4	4	2	1	2	1	15	1	3	1	17	1	1	1	5	0	0	0	0	0	0	0	0	1	2	1	16	0	0	1	1	0	0	1	2	0
167	1	3	11	2	2	1	1	1	3	1	2	1	10	4	4	2	1	2	1	15	1	3	1	17	1	1	1	5	0	0	0	0	0	0	0	0	1	2	1	16	0	0	1	1	0	0	1	2	0
168	1	3	17	2	2	1	1	1	1	1	2	1	15	4	4	2	1	2	1	15	1	3	1	17	1	1	1	5	0	0	0	0	0	0	0	0	1	2	1	16	0	0	1	1	0	0	1	2	0
169	1	3	12	1	2	1	1	1	1	1	2	1	10	4	4	2	1	2	1	15	1	3	1	17	1	1	1	5	0	0	0	0	0	0	0	0	1	2	1	16	0	0	1	1	0	0	1	2	0
170	1	3	14	1	2	1	1	1	3	1	2	1	11	4	4	2	1	2	1	15	1	3	1	17	1	1	1	5	0	0	0	0	0	0	0	0	1	2	1	16	0	0	1	1	0	0	1	2	0
171	1	3	13	1	2	1	1	1	1	1	9	1	10	4	4	2	1	2	1	15	1	3	1	17	1	1	1	5	0	0	0	0	0	0	0	0	1	2	1	16	0	0	1	1	0	0	1	2	0
172	1	3	7	2	2	1	1	1	1	1	2	1	17	4	4	2	1	2	1	15	1	3	1	17	1	1	1	5	0	0	0	0	0	0	0	0	1	2	1	16	0	0	1	1	0	0	1	2	0
173	1	3	16	2	2	1	1	1	2	1	1	1	8	4	4	2	1	2	1	15	1	3	1	17	1	1	1	5	0	0	0	0	0	0	0	0	1	2	1	16	0	0	1	1	0	0	1	2	0
174	1	3	17	2	2	1	1	1	3	1	2	1	7	4	4	2	1	2	1	15	1	3	1	17	1	1	1	5	0	0	0	0	0	0	0	0	1	2	1	16	0	0	1	1	0	0	1	2	0
175	1	3	14	1	2	1	1	1	1	1	1	1	10	4	4	2	1	2	1	15	1	3	1	17	1	1	1	5	0	0	0	0	0	0	0	0	1	2	1	16	0	0	1	1	0	0	1	2	0
176	1	3	17	1	2	1	1	1	3	1	2	1	10	4	4	2	1	2	1	15	1	3	1	17	1	1	1	5	0	0	0	0	0	0	0	0	1	2	1	16	0	0	1	1	0	0	1	2	0
177	1	3	12	1	2	1	1	1	3	1	2	1	25	4	4	2	1	2	1	15	1	3	1	17	1	1	1	5	0	0	0	0	0	0	0	0	1	2	1	16	0	0	1	1	0	0	1	2	0
178	1	3	16	1	2	1	1	1	2	1	2	1	10	4	4	2	1	2	1	15	1	3	1	17	1	1	1	5	0	0	0	0	0	0	0	0	1	2	1	16	0	0	1	1	0	0	1	2	0
179	1	3	15	1	2	1	1	1	3	1	2	1	10	4	4	2	1	2	1	15	1	3	1	17	1	1	1	5	0	0	0	0	0	0	0	0	1	2	1	16	0	0	1	1	0	0	1	2	0
180	1	3	12	1	2	1	1	0		1	1	1	5	4	4	2	1	2	1	15	1	3	1	17	1	1	1	5	0	0	0	0	0	0	0	0	1	2	1	16	0	0	1	1	0	0	1	2	0
181	1	3	16	2	2	1	1	1	2	1	1	1	15	4	4	2	1	2	1	15	1	3	1	17	1	1	1	5	0	0	0	0	0	0	0	0	1	2	1	16	0	0	1	1	0	0	1	2	0
182	1	3	11	1	2	1	1	1	3	1	1	1	7	4	4	2	1	2	1	15	1	3	1	17	1	1	1	5	0	0	0	0	0	0	0	0	1	2	1	16	0	0	1	1	0	0	1	2	0
183	1	3	9	2	1	1	4	1	1	2	1	2	15	4	1	1	1	1	1	15	1	1	1	13	1	1	1	15	0	0	0	0	0	0	0	0	1	1	1	11	0	0	0	0	0	0	0	0	0
184	1	3	13	2	1	1	4	1	1	2	1	1	15	3	1	1	1	3	1	17	1	1	1	15	0	0	1	4	0	0	0	0	0	0	0	0	0	0	1	12	1	2	1	3	0	0	0	0	0
185	1	3	8	1	2	1	3	1	2	2		1	20	4	4	2	1	2	1	19	1	3	1	21	1	1	1	7	0	0	1	1	0	0	0	0	1	2	1	16	0	0	1	2	0	0	1	1	0
186	1	3	10	1	2	1	3	1	2	2	2	1	20	4	4	2	1	2	1	19	1	3	1	21	1	1	1	7	0	0	1	1	0	0	0	0	1	2	1	16	0	0	1	2	0	0	1	1	0
187	1	3	9	2	2	1	2	1	2	1	2	1	30	4	4	2	1	2	1	19	1	3	1	21	1	1	1	7	0	0	1	1	0	0	0	0	1	2	1	16	0	0	1	2	0	0	1	1	0
188	1	3	5	2	2	1	3	1	3	2	2	1	15	4	4	2	1	2	1	19	1	3	1	21	1	1	1	7	0	0	1	1	0	0	0	0	1	2	1	16	0	0	1	2	0	0	1	1	0
189	2	1	17	1	2	1	3	1	2	2	9	1	20	4	4	2	1	2	1	14	1	2	1	14	0	0	0	0	1	1	1	7	0	0	0	0	1	2	1	14	0	0	1	1	1	1	1	1	0
190	2	1	16	1	2	1	3	1	2	2		1	15	4	4	2	1	2	1	14	1	2	1	14	0	0	0	0	1	1	1	7	0	0	0	0	1	2	1	14	0	0	1	1	1	1	1	1	0
191	2	1	17	1	2	1	3	1	2	2	2	1	10	4	4	2	1	2	1	14	1	2	1	14	0	0	0	0	1	1	1	7	0	0	0	0	1	2	1	14	0	0	1	1	1	1	1	1	0
192	2	1	16	1	2	1	3	1	2	2	2	1	25	4	4	2	1	2	1	14	1	2	1	14	0	0	0	0	1	1	1	7	0	0	0	0	1	2	1	14	0	0	1	1	1	1	1	1	0
193	2	1	14	1	2	1	3	1	2	2	2	1	10	4	4	2	1	2	1	14	1	2	1	14	0	0	0	0	1	1	1	7	0	0	0	0	1	2	1	14	0	0	1	1	1	1	1	1	0
194	2	1	13	1	2	1	3	1	2	2	2	1	20	4	4	2	1	2	1	14	1	2	1	14	0	0	0	0	1	1	1	7	0	0	0	0	1	2	1	14	0	0	1	1	1	1	1	1	0
195	2	1	16	1	2	1	3	1	2	2	2	1	10	4	4	2	1	2	1	14	1	2	1	14	0	0	0	0	1	1	1	7	0	0	0	0	1	2	1	14	0	0	1	1	1	1	1	1	0
196	2	1	17	1	2	1	3	1	2	2	2	1	10	4	4	2	1	2	1	14	1	2	1	14	0	0	0	0	1	1	1	7	0	0	0	0	1	2	1	14	0	0	1	1	1	1	1	1	0
197	2	1	17	1	2	1	3	1	2	2	2	1	10	4	4	2	1	2	1	14	1	2	1	14	0	0	0	0	1	1	1	7	0	0	0	0	1	2	1	14	0	0	1	1	1	1	1	1	0
198	2	1	17	1	2	1	3	1	2	2	2	1	10	4	4	2	1	2	1	14	1	2	1	14	0	0	0	0	1	1	1	7	0	0	0	0	1	2	1	14	0	0	1	1	1	1	1	1	0
199	2	1	13	1	2	1	3	1	2	2	2	1	15	4	4	2	1	2	1	14	1	2	1	14	0	0	0	0	1	1	1	7	0	0	0	0	1	2	1	14	0	0	1	1	1	1	1	1	0
200	5	3	9	1	2	1	7	0		1		2	10	3	3	2	1	2	1	16	1	2	1	15	1	1	1	4	0	0	0	0	0	0	0	0	1	2	1	15	0	0	1	1	0	0	0	0	0
201	5	3	12	1	2	1	1	0		1		1	25	3	3	2	1	2	1	16	1	2	1	15	1	1	1	4	0	0	0	0	0	0	0	0	1	2	1	15	0	0	1	1	0	0	0	0	0
202	5	3	13	1	2	1	7	0		1		1	15	3	3	2	1	2	1	16	1	2	1	15	1	1	1	4	0	0	0	0	0	0	0	0	1	2	1	15	0	0	1	1	0	0	0	0	0
203	5	3	13	1	2	1	9	1	1	2	1	1	3	3	3	2	1	2	1	16	1	2	1	15	1	1	1	4	0	0	0	0	0	0	0	0	1	2	1	15	0	0	1	1	0	0	0	0	0
204	5	3	9	1	2	1	10	0		1	1	2	15	3	3	2	1	2	1	16	1	2	1	15	1	1	1	4	0	0	0	0	0	0	0	0	1	2	1	15	0	0	1	1	0	0	0	0	0
205	5	3	13	1	2	1	7	0		2	1	1	25	3	3	2	1	2	1	16	1	2	1	15	1	1	1	4	0	0	0	0	0	0	0	0	1	2	1	15	0	0	1	1	0	0	0	0	0
206	5	3	6	1	2	1	7	1	2	2	2	2	12	3	3	2	1	2	1	16	1	2	1	15	1	1	1	4	0	0	0	0	0	0	0	0	1	2	1	15	0	0	1	1	0	0	0	0	0
207	5	3	15	1	2	1	5	0		1	9	1	20	3	3	2	1	2	1	16	1	2	1	15	1	1	1	4	0	0	0	0	0	0	0	0	1	2	1	15	0	0	1	1	0	0	0	0	0
208	5	3	12	1	2	1	7	1	1	1	1	2	10	3	3	2	1	2	1	16	1	2	1	15	1	1	1	4	0	0	0	0	0	0	0	0	1	2	1	15	0	0	1	1	0	0	0	0	0
209	5	3	11	1	2	1	1	0		2		2	15	3	3	2	1	2	1	16	1	2	1	15	1	1	1	4	0	0	0	0	0	0	0	0	1	2	1	15	0	0	1	1	0	0	0	0	0
210	5	3	9	1	2	1	9	0		2		1	20	3	3	2	1	2	1	16	1	2	1	15	1	1	1	4	0	0	0	0	0	0	0	0	1	2	1	15	0	0	1	1	0	0	0	0	0
211	5	3	8	1	2	1	10	0		2		2	10	3	3	2	1	2	1	16	1	2	1	15	1	1	1	4	0	0	0	0	0	0	0	0	1	2	1	15	0	0	1	1	0	0	0	0	0
212	1	3	12	1	2	1	1	1	2	1	1	1	6	4	3	2	1	3	1	16	1	3	1	22	1	1	1	4	0	0	1	1	0	0	0	0	1	3	1	17	0	0	1	2	0	0	1	2	0
213	5	3	11	1	2	1	7	0		2		1	10	4	4	2	1	2	1	14	1	2	1	14	0	0	1	4	0	0	0	0	0	0	0	0	1	2	1	14	0	0	1	5	0	0	1	2	0
214	5	3	15	1	2	1	7	0		2		1	10	4	4	2	1	2	1	14	1	2	1	14	0	0	1	4	0	0	0	0	0	0	0	0	1	2	1	14	0	0	1	5	0	0	1	2	0
215	5	3	11	1	2	1	7	0		2		1	10	4	4	2	1	2	1	14	1	2	1	14	0	0	1	4	0	0	0	0	0	0	0	0	1	2	1	14	0	0	1	5	0	0	1	2	0
216	5	3	16	2	2	1	10	0		2		2	20	4	4	2	1	2	1	14	1	2	1	14	0	0	1	4	0	0	0	0	0	0	0	0	1	2	1	14	0	0	1	5	0	0	1	2	0
217	5	3	16	2	2	1	6	0		2		1	10	4	4	2	1	2	1	14	1	2	1	14	0	0	1	4	0	0	0	0	0	0	0	0	1	2	1	14	0	0	1	5	0	0	1	2	0
218	5	3	9	1	2	1	7	0		2		1	10	4	4	2	1	2	1	14	1	2	1	14	0	0	1	4	0	0	0	0	0	0	0	0	1	2	1	14	0	0	1	5	0	0	1	2	0
219	5	3	15	1	2	1	7	0		2		1	5	4	4	2	1	2	1	14	1	2	1	14	0	0	1	4	0	0	0	0	0	0	0	0	1	2	1	14	0	0	1	5	0	0	1	2	0
220	5	3	16	2	2	1	7	0		1		1	10	4	4	2	1	2	1	14	1	2	1	14	0	0	1	4	0	0	0	0	0	0	0	0	1	2	1	14	0	0	1	5	0	0	1	2	0
221	5	3	17	1	2	1	7	0		1		1	5	4	4	2	1	2	1	14	1	2	1	14	0	0	1	4	0	0	0	0	0	0	0	0	1	2	1	14	0	0	1	5	0	0	1	2	0
222	5	3	11	2	2	1	7	0		2		1	12	4	4	2	1	2	1	14	1	2	1	14	0	0	1	4	0	0	0	0	0	0	0	0	1	2	1	14	0	0	1	5	0	0	1	2	0
223	5	3	15	1	2	1	7	0		1		1	10	4	4	2	1	2	1	14	1	2	1	14	0	0	1	4	0	0	0	0	0	0	0	0	1	2	1	14	0	0	1	5	0	0	1	2	0
224	5	3	14	1	2	1	6	0		2		1	10	4	4	2	1	2	1	14	1	2	1	14	0	0	1	4	0	0	0	0	0	0	0	0	1	2	1	14	0	0	1	5	0	0	1	2	0
225	5	3	11	1	2	1	1	0		1		1	10	4	4	2	1	2	1	14	1	2	1	14	0	0	1	4	0	0	0	0	0	0	0	0	1	2	1	14	0	0	1	5	0	0	1	2	0
226	5	4	15	1	2	1	9	1	1	1	2	1	8	4	3	2	1	3	1	12	1	1	1	7	1	1	1	7	0	0	0	0	0	0	0	0	1	1	1	10	1	2	1	2	0	0	1	2	0
227	5	4	12	1	2	1	7	1	1	1	1	1	7	4	3	2	1	3	1	12	1	1	1	7	1	1	1	7	0	0	0	0	0	0	0	0	1	1	1	10	1	2	1	2	0	0	1	2	0
228	5	4	15	1	2	1	9	1	1	1	2	1	20	4	3	2	1	3	1	12	1	1	1	7	1	1	1	7	0	0	0	0	0	0	0	0	1	1	1	10	1	2	1	2	0	0	1	2	0
229	5	4	9	1	2	1	7	1	1	1	1	1	5	4	3	2	1	3	1	12	1	1	1	7	1	1	1	7	0	0	0	0	0	0	0	0	1	1	1	10	1	2	1	2	0	0	1	2	0
230	2	3	14	1	1	1	3	1	2	2	2	1	8	4	1	1	1	2	1	14	1	2	1	5	1	3	1	21	0	0	0	0	1	2	1	5	1	2	1	3	1	2	1	4	1	1	1	1	0
231	2	3	12	1	1	1	3	1	2	2	2	1	10	3	1	1	1	3	1	21	1	3	1	21	1	3	1	21	0	0	0	0	1	2	1	14	1	2	1	14	1	2	1	2	1	1	1	10	0
232	2	3	13	2	1	1	3	1	2	2	9	1	5	4	1	1	1	2	1	14	1	2	1	7	1	2	1	14	1	2	1	3	1	2	1	5	1	2	1	3	1	2	1	4	1	2	1	6	0
233	2	3	10	1	1	1	3	1	2	2	2	1	10	5	1	1	1	2	1	14	1	2	1	14	1	2	1	10	1	2	1	2	1	1	1	2	1	2	1	14	0	0	1	2	1	2	1	4	0
234	2	3	11	1	1	1	3	1	2	2	2	1	9	5	1	1	1	2	1	14	1	2	1	14	1	2	1	4	1	2	1	2	1	2	1	2	1	2	1	14	0	0	1	1	0	0	1	1	0
235	2	3	11	1	1	1	3	1	2	2	2	1	5	5	1	1	1	3	1	14	1	3	1	14	1	1	1	7	1	1	1	6	1	1	1	3	1	2	1	14	0	0	1	2	0	0	1	2	0
236	2	3	14	2	1	1	3	1	2	2	9	1	10	4	1	1	1	2	1	14	1	2	1	14	1	2	1	14	1	2	1	3	1	2	1	5	1	2	1	5	1	2	1	3	1	1	1	4	0
237	2	3	7	1	1	1	3	1	2	2	9	1	10	4	1	1	1	2	1	14	1	2	1	14	1	2	1	14	1	2	1	3	1	2	1	5	1	2	1	5	1	2	1	3	1	1	1	4	0
238	4	3	7	1	1	1	1	0		1	1	1	10	5	2	1	1	4	1	19	0	0	1	14	1	2	1	3	1	1	1	1	0	0	0	0	1	2	1	14	0	0	1	3	0	0	1	3	0
239	4	3	7	2	1	1	1	0		1	2	1	15	6	2	1	1	2	1	14	1	1	1	14	0	0	1	5	0	0	0	0	0	0	0	0	1	2	1	14	1	2	1	3	0	0	0	0	0
240	4	3	8	2	1	1	1	0		2	1	1	20	4	2	1	1	2	1	18	1	2	1	8	0	0	0	0	0	0	0	0	0	0	0	0	1	2	1	14	0	0	1	2	0	0	1	3	0
241	4	3	5	2	1	1	10	1	1	2	2	2	20	4	2	1	1	2	1	18	1	2	1	8	0	0	0	0	0	0	0	0	0	0	0	0	1	1	1	11	0	0	1	2	0	0	0	0	0
242	4	3	15	1	1	1	1	1	1	1	1	2	10	4	2	1	1	3	1	21	1	3	1	21	1	1	1	7	0	0	0	0	0	0	0	0	1	3	1	17	0	0	1	3	0	0	0	0	0
243	4	3	5	2	1	1	7	0		2	2	2	5	5	2	1	1	3	1	21	1	1	1	4	1	1	1	7	0	0	0	0	0	0	0	0	1	2	1	14	0	0	0	0	1	1	1	4	0
244	4	3	7	1	1	1	7	0		1	9	1	8	5	2	1	1	3	1	21	1	1	1	10	1	1	1	3	0	0	0	0	0	0	0	0	0	0	0	0	1	1	1	8	0	0	1	2	0
245	4	3	8	2	1	1	10	1	1	1	1	2	10	6	2	1	1	2	1	18	1	2	1	15	1	1	1	3	0	0	0	0	0	0	0	0	1	2	1	15	1	1	1	2	0	0	1	1	0
246	4	3	5	1	1	1	7	1	2	2	1	2	10	5	2	1	1	3	1	21	1	1	1	10	1	1	1	9	0	0	0	0	0	0	0	0	1	2	1	14	0	0	1	3	1	1	1	4	1
247	4	3	5	1	1	1	10	0		2	2	2	30	5	2	1	1	3	1	21	1	2	1	14	0	0	1	1	0	0	1	1	0	0	0	0	1	2	1	14	0	0	1	1	0	0	1	1	0
248	4	3	9	2	2	1	10	1	1	2	2	2	30	4	4	2	1	2	1	17	0	0	1	5	0	0	1	2	0	0	0	0	0	0	0	0	1	2	1	14	1	1	1	7	1	1	1	2	0
249	4	3	7	1	1	1	9	0		2	2	1	17	5	2	1	1	3	1	19	1	2	1	19	0	0	1	3	0	0	0	0	0	0	0	0	1	2	1	21	0	0	1	1	0	0	0	0	0
250	4	3	12	1	1	1	9	1	1	1	2	1	10	4	2	1	1	1	1	18	1	1	1	18	0	0	1	6	0	0	0	0	0	0	0	0	1	1	1	19	0	0	0	0	0	0	0	0	0
251	4	3	7	2	1	1	9	0		1	2	1	20	5	2	1	1	2	1	14	0	0	1	7	1	2	1	8	0	0	0	0	0	0	0	0	1	2	1	14	0	0	1	7	0	0	1	2	0
252	4	3	16	1	1	1	9	1	1	2	2	1	5	6	2	1	1	3	1	21	1	3	1	21	1	1	1	7	0	0	1	2	0	0	0	0	1	3	1	21	0	0	1	2	0	0	1	5	0
253	4	3	14	1	1	1	9	1	1	2	2	1	10	4	2	1	1	2	1	19	1	2	1	18	1	1	1	3	0	0	0	0	0	0	0	0	1	1	1	4	0	0	1	3	1	1	1	7	0
254	4	3	6	1	1	1	9	1	1	2	2	2	15	4	2	1	1	3	1	19	1	2	1	19	1	2	1	14	0	0	0	0	0	0	0	0	1	2	1	14	0	0	1	1	1	1	1	7	0
255	4	3	5	1	1	1	9	0		1	2	1	10	4	1	1	1	3	1	17	1	1	1	7	0	0	0	0	0	0	1	1	0	0	0	0	1	2	1	14	0	0	0	0	1	1	1	7	0
256	4	3	5	1	1	1	9	0		2	2	1	30	4	1	1	1	2	1	14	1	2	1	12	0	0	1	10	1	2	1	14	0	0	0	0	1	2	1	14	1	2	1	12	1	1	1	10	0
257	4	3	14	1	1	1	9	1	1	1	2	1	10	5	2	1	1	3	1	20	0	0	1	5	1	1	1	5	0	0	0	0	0	0	0	0	1	2	1	14	0	0	1	1	0	0	0	0	0
258	4	3	5	1	1	1	7	1	1	2	2	2	3	5	2	1	1	3	1	21	1	1	1	3	1	1	1	7	0	0	0	0	0	0	0	0	1	3	1	21	0	0	0	0	1	2	1	7	0
259	4	3	11	2	1	1	7	1	1	1	1	1	5	4	2	1	1	3	1	21	1	2	1	14	1	1	1	7	0	0	0	0	0	0	0	0	1	2	1	14	0	0	1	1	1	1	1	2	0
260	4	3	13	2	1	1	7	1	1	2	9	2	20	5	2	1	1	4	1	18	1	3	1	8	0	0	0	0	0	0	0	0	0	0	0	0	1	3	1	10	0	0	0	0	0	0	0	0	0
261	4	3	10	2	1	1	10	1	2	1	9	1	30	4	2	1	1	3	1	17	1	2	1	14	0	0	1	1	0	0	0	0	0	0	0	0	1	2	1	14	0	0	1	1	0	0	1	2	0
262	4	3	15	1	1	1	10	1	2	1	2	1	5	4	2	1	1	3	1	14	1	1	1	14	0	0	1	1	0	0	0	0	0	0	0	0	1	1	1	7	0	0	1	2	0	0	0	0	0
263	4	3	12	2	1	1	7	1	2	1	2	1	15	4	2	1	1	3	1	13	1	2	1	13	0	0	0	0	0	0	0	0	0	0	0	0	1	2	1	13	0	0	1	13	0	0	0	0	0
264	4	3	12	2	1	1	10	1	1	2	1	2	10	5	2	1	1	2	1	15	1	1	1	7	0	0	1	2	1	1	1	1	1	1	1	2	1	1	1	5	0	0	1	5	0	0	1	3	0
265	4	3	9	1	1	1	9	1	1	2	2	2	15	5	2	1	1	4	1	21	0	0	0	0	0	0	0	0	1	1	1	5	0	0	0	0	0	0	0	0	1	1	1	1	1	1	1	1	0
266	4	3	14	2	1	1	7	0		1	1	1	45	5	2	1	1	2	1	10	1	1	1	3	0	0	0	0	0	0	1	2	0	0	0	0	1	2	1	8	0	0	1	2	0	0	0	0	0
267	4	3	16	2	1	1	10	1	1	2	1	2	60	5	2	1	1	3	1	15	1	1	1	7	1	1	1	2	0	0	1	5	0	0	0	0	1	2	1	14	0	0	1	2	1	1	1	2	0
268	4	3	5	2	1	1	6	0		2	1	2	15	4	2	1	1	3	1	12	0	0	0	0	0	0	1	1	0	0	0	0	0	0	0	0	1	2	1	4	0	0	0	0	0	0	0	0	0
269	4	3	8	2	1	1	10	1	2	1	1	2	10	5	2	1	1	4	1	21	1	2	1	14	1	2	1	14	0	0	1	1	0	0	1	1	1	2	1	16	0	0	1	1	1	1	1	7	0
270	4	3	5	2	1	1	10	1	1	2	1	2	15	4	2	1	1	2	1	18	1	1	1	14	0	0	1	4	0	0	0	0	0	0	0	0	1	1	1	4	0	0	1	2	1	1	1	5	0
271	4	3	8	2	1	1	7	1	1	2	2	2	15	5	2	1	1	3	1	21	1	2	1	14	1	1	1	2	0	0	0	0	0	0	0	0	1	2	1	14	0	0	1	2	1	1	1	7	0
272	4	3	11	2	1	1	7	1	1	2	2	2	25	5	2	1	1	3	1	21	1	3	1	6	0	0	0	0	0	0	0	0	0	0	0	0	1	3	1	21	0	0	1	3	0	0	1	2	0
273	4	3	5	2	1	1	7	1	2	1	2	1	10	4	2	1	1	3	1	12	1	1	1	15	1	1	1	1	0	0	0	0	0	0	0	0	1	2	1	3	0	0	1	1	1	1	1	3	0
274	4	3	10	1	1	1	9	1	1	2	2	1	12	6	2	1	1	3	1	18	1	1	1	5	0	0	0	0	0	0	0	0	0	0	0	0	1	2	1	14	0	0	1	2	0	0	0	0	0
275	4	3	9	1	1	1	10	1	4	2	2	1	15	6	2	1	1	3	1	21	0	0	0	0	0	0	0	0	0	0	0	0	0	0	0	0	1	2	1	14	0	0	1	2	1	1	1	7	0
276	4	3	17	1	1	1	9	1	1	2	2	1	15	5	2	1	1	5	1	32	1	3	1	20	0	0	0	0	0	0	0	0	0	0	0	0	0	0	1	6	0	0	1	1	0	0	0	0	0
277	4	3	11	1	1	1	7	1	1	2	1	2	30	6	2	1	1	2	1	14	1	2	1	14	1	1	1	4	0	0	0	0	0	0	0	0	1	2	1	17	0	0	1	2	1	1	1	7	1
278	2	3	5	2	1	1	7	1	1	1	1	1	15	4	1	1	1	3	1	15	1	2	1	14	0	0	1	3	0	0	0	0	0	0	0	0	1	2	1	14	1	1	1	1	0	0	1	2	0
279	2	3	12	2	1	1	7	1	1	1	1	1	30	4	1	1	1	2	1	17	1	2	1	14	0	0	1	6	0	0	0	0	0	0	0	0	0	0	1	1	0	0	0	0	0	0	1	4	0
280	2	3	9	1	1	1	7	1	1	2	1	1	30	4	1	1	1	3	1	17	1	2	1	14	0	0	1	3	0	0	0	0	0	0	0	0	1	2	1	14	0	0	1	2	1	1	1	5	0
281	2	3	7	1	1	1	10	1	1	2	1	1	30	4	1	1	1	2	1	14	1	2	1	14	1	2	1	7	0	0	1	1	0	0	0	0	1	2	1	13	1	1	1	2	0	0	1	3	0
282	2	3	5	2	1	1	9	1	1	1	1	1	10	3	1	1	1	3	1	21	1	3	1	21	0	0	1	3	0	0	1	1	0	0	0	0	1	3	1	21	0	0	1	2	0	0	1	2	0
283	2	3	10	2	1	1	9	1	1	2	2	1	15	4	1	1	1	2	1	14	1	2	1	14	0	0	1	2	0	0	0	0	0	0	0	0	0	0	0	0	0	0	1	1	0	0	0	0	0
284	2	3	7	2	1	1	7	1	1	1	1	1	13	4	1	1	1	2	1	15	0	0	1	7	0	0	1	2	0	0	0	0	0	0	0	0	1	2	1	14	0	0	1	1	0	0	0	0	0
285	2	3	11	2	1	1	7	0		1	2	1	4	5	1	1	1	3	1	19	0	0	1	1	1	1	1	6	0	0	0	0	0	0	0	0	1	2	1	14	0	0	0	0	1	1	1	7	0
286	2	3	15	1	1	1	7	0		1	2	1	6	5	1	1	1	3	1	19	0	0	1	1	1	1	1	6	0	0	0	0	0	0	0	0	1	2	1	14	0	0	1	1	1	1	1	7	0
287	2	3	10	1	1	1	1	1	2	1	1	1	15	4	1	1	1	4	1	32	1	4	1	32	0	0	1	2	0	0	0	0	0	0	0	0	1	4	1	30	0	0	1	3	1	1	1	3	1
288	2	3	7	1	1	1	10	1	1	2	2	2	4	4	1	1	1	2	1	16	1	2	1	10	1	3	1	7	0	0	0	0	0	0	0	0	1	2	1	14	0	0	1	1	0	0	1	1	0
289	2	3	14	1	1	1	7	1	1	1	1	2	10	4	1	1	1	4	1	28	0	0	1	2	0	0	0	0	0	0	0	0	0	0	0	0	1	4	1	28	0	0	0	0	1	1	1	1	0
290	2	3	13	2	1	1	7	1	2	1	1	1	15	4	1	1	1	2	1	14	0	0	1	3	1	1	1	4	0	0	0	0	0	0	0	0	1	1	1	14	1	1	1	2	0	0	0	0	0
291	2	2	7	1	1	1	7	0		2	1	2	10	3	1	1	1	2	1	14	1	1	1	7	0	0	1	2	0	0	0	0	0	0	0	0	1	2	1	14	0	0	1	1	0	0	0	0	0
292	2	2	9	1	1	1	7	0		2	2	1	15	5	1	1	1	2	1	14	1	2	1	14	0	0	0	0	0	0	0	0	0	0	0	0	0	0	0	0	0	0	1	2	0	0	1	12	0
293	2	2	16	2	1	1	7	1	3	1	9	1	5	4	1	1	1	2	1	17	1	2	1	14	0	0	1	1	0	0	0	0	0	0	0	0	1	2	1	14	0	0	1	2	1	1	1	3	0
294	2	2	7	1	1	1	7	1	2	2	1	1	30	4	1	1	1	2	1	14	1	1	1	9	1	1	1	7	0	0	1	2	0	0	0	0	1	2	1	14	1	1	1	3	0	0	1	5	0
295	2	2	16	1	1	1	7	0		1	1	1	10	4	1	1	1	2	1	14	0	0	1	2	1	2	1	2	0	0	0	0	0	0	0	0	1	1	1	4	0	0	1	2	0	0	1	2	0
296	2	2	12	2	1	1	7	1	1	2	1	1	30	4	1	1	1	3	1	14	1	2	1	14	1	1	1	3	0	0	0	0	0	0	0	0	0		1	3	1	1	1	2	0	0	1	2	0
297	2	2	16	1	1	1	6	0		1	1	1	15	4	1	1	1	3	1	15	1	2	1	14	0	0	0	0	0	0	0	0	0	0	0	0	1	2	1	14	1	1	1	3	1	2	1	7	0
298	2	2	12	1	1	1	7	0		1	2	1	5	3	1	1	1	2	1	14	0	0	0	0	0	0	0	0	1	1	1	1	0	0	0	0	1	2	1	14	0	0	1	12	0	0	0	0	0
299	2	2	10	1	1	1	10	0		2	1	1	30	6	1	1	1	2	1	14	1	2	1	14	0	0	0	0	0	0	0	0	0	0	0	0	1	2	1	16	0	0	1	2	0	0	1	2	0
300	2	2	13	1	2	1	7	1	3	1	1	1	15	4	4	2	1	3	1	15	1	2	1	18	1	2	1	2	0	0	1	1	0	0	0	0	1	2	1	15	0	0	1	2	0	0	1	1	0
301	2	2	9	2	2	1	7	1	2	2	1	1	10	4	4	2	1	3	1	15	1	2	1	18	1	2	1	2	0	0	1	1	0	0	0	0	1	2	1	15	0	0	1	2	0	0	1	1	0
302	2	2	16	1	2	1	7	0		2		1	20	4	4	2	1	3	1	15	1	2	1	18	1	2	1	2	0	0	1	1	0	0	0	0	1	2	1	15	0	0	1	2	0	0	1	1	0
303	1	3	10	1	2	1	2	1	2	1		1	10	3	3	2	1	3	1	16	1	2	1	14	1	1	1	3	0	0	0	0	0	0	0	0	1	2	1	16	0	0	1	1	0	0	1	2	0
304	1	3	10	1	2	1	1	1	2	1		1	15	3	3	2	1	3	1	16	1	2	1	14	1	1	1	3	0	0	0	0	0	0	0	0	1	2	1	16	0	0	1	1	0	0	1	2	0
305	1	3	9	1	2	1	1	0		1		1	10	3	3	2	1	3	1	16	1	2	1	14	1	1	1	3	0	0	0	0	0	0	0	0	1	2	1	16	0	0	1	1	0	0	1	2	0
306	1	3	6	1	2	1	1	1	3	1	2	1	13	3	3	2	1	3	1	16	1	2	1	14	1	1	1	3	0	0	0	0	0	0	0	0	1	2	1	16	0	0	1	1	0	0	1	2	0
307	1	3	14	1	2	1	1	1	1	1	2	1	5	3	3	2	1	3	1	16	1	2	1	14	1	1	1	3	0	0	0	0	0	0	0	0	1	2	1	16	0	0	1	1	0	0	1	2	0
308	1	3	12	2	2	1	1	0		1	9	1	10	3	3	2	1	3	1	16	1	2	1	14	1	1	1	3	0	0	0	0	0	0	0	0	1	2	1	16	0	0	1	1	0	0	1	2	0
309	1	3	13	1	2	1	1	1	3	1		1	12	3	3	2	1	3	1	16	1	2	1	14	1	1	1	3	0	0	0	0	0	0	0	0	1	2	1	16	0	0	1	1	0	0	1	2	0
310	1	3	15	1	2	1	1	1	3	1	2	1	10	3	3	2	1	3	1	16	1	2	1	14	1	1	1	3	0	0	0	0	0	0	0	0	1	2	1	16	0	0	1	1	0	0	1	2	0
311	1	3	15	1	2	1	1	1	2	1	2	1	20	3	3	2	1	3	1	16	1	2	1	14	1	1	1	3	0	0	0	0	0	0	0	0	1	2	1	16	0	0	1	1	0	0	1	2	0
312	1	3	8	1	2	1	1	1	3	1	2	1	10	3	3	2	1	3	1	16	1	2	1	14	1	1	1	3	0	0	0	0	0	0	0	0	1	2	1	16	0	0	1	1	0	0	1	2	0
313	1	3	11	1	2	1	1	1	4	1	2	1	15	3	3	2	1	3	1	16	1	2	1	14	1	1	1	3	0	0	0	0	0	0	0	0	1	2	1	16	0	0	1	1	0	0	1	2	0
314	1	3	8	2	2	1	1	1	1	1	1	1	30	3	3	2	1	3	1	16	1	2	1	14	1	1	1	3	0	0	0	0	0	0	0	0	1	2	1	16	0	0	1	1	0	0	1	2	0
315	1	3	7	1	2	1	1	1	4	1	2	1	10	3	3	2	1	3	1	16	1	2	1	14	1	1	1	3	0	0	0	0	0	0	0	0	1	2	1	16	0	0	1	1	0	0	1	2	0
316	1	3	17	2	2	1	1	1	2	1	2	1	10	3	3	2	1	3	1	16	1	2	1	14	1	1	1	3	0	0	0	0	0	0	0	0	1	2	1	16	0	0	1	1	0	0	1	2	0
317	1	3	16	2	2	1	1	1	2	1	2	1	5	3	3	2	1	3	1	16	1	2	1	14	1	1	1	3	0	0	0	0	0	0	0	0	1	2	1	16	0	0	1	1	0	0	1	2	0
318	1	3	5	1	2	1	1	1	4	1	9	1	20	3	3	2	1	3	1	16	1	2	1	14	1	1	1	3	0	0	0	0	0	0	0	0	1	2	1	16	0	0	1	1	0	0	1	2	0
319	1	3	16	2	2	1	1	1	3	1	2	1	8	3	3	2	1	3	1	16	1	2	1	14	1	1	1	3	0	0	0	0	0	0	0	0	1	2	1	16	0	0	1	1	0	0	1	2	0
320	1	3	6	1	2	1	1	1	3	1	2	1	15	3	3	2	1	3	1	16	1	2	1	14	1	1	1	3	0	0	0	0	0	0	0	0	1	2	1	16	0	0	1	1	0	0	1	2	0
321	1	3	9	1	2	1	1	0		1	2	1	15	3	3	2	1	3	1	16	1	2	1	14	1	1	1	3	0	0	0	0	0	0	0	0	1	2	1	16	0	0	1	1	0	0	1	2	0
322	1	3	8	1	2	1	1	1	3	1	2	1	15	3	3	2	1	3	1	16	1	2	1	14	1	1	1	3	0	0	0	0	0	0	0	0	1	2	1	16	0	0	1	1	0	0	1	2	0
323	1	3	10	2	2	1	1	1	4	1	2	1	25	3	3	2	1	3	1	16	1	2	1	14	1	1	1	3	0	0	0	0	0	0	0	0	1	2	1	16	0	0	1	1	0	0	1	2	0
324	1	3	16	2	2	1	1	1	4	1	2	1	10	3	3	2	1	3	1	16	1	2	1	14	1	1	1	3	0	0	0	0	0	0	0	0	1	2	1	16	0	0	1	1	0	0	1	2	0
325	1	3	10	2	2	1	1	1	4	1	9	1	17	3	3	2	1	3	1	16	1	2	1	14	1	1	1	3	0	0	0	0	0	0	0	0	1	2	1	16	0	0	1	1	0	0	1	2	0
326	1	3	9	1	2	1	1	0		1	2	1	10	3	3	2	1	3	1	16	1	2	1	14	1	1	1	3	0	0	0	0	0	0	0	0	1	2	1	16	0	0	1	1	0	0	1	2	0
327	4	3	10	1	1	1	10	1	1	2	2	2	15	4	1	1	1	2	1	14	0	0	0	0	0	0	0	0	0	0	0	0	0	0	0	0	1	1	1	3	1	1	1	7	1	1	1	4	0
328	4	3	9	1	1	1	10	1	1	1	1	2	10	4	1	1	1	2	1	17	1	1	1	14	0	0	1	2	0	0	0	0	0	0	0	0	1	2	1	14	0	0	1	5	0	0	1	3	0
329	4	3	15	1	1	1	6	0		1	1	1	15	4	1	1	1	2	1	21	1	1	1	3	0	0	1	1	0	0	0	0	0	0	0	0	0	0	1	14	1	1	1	2	0	0	1	2	0
330	4	3	6	2	1	1	7	1	1	1	1	2	20	5	1	1	1	2	1	14	0	0	1	2	0	0	0	0	0	0	0	0	0	0	0	0	1	2	1	14	0	0	0	0	0	0	0	0	0
331	4	3	5	1	1	1	10	1	1	2	1	2	30	4	1	1	1	2	1	16	1	1	1	6	0	0	0	0	0	0	0	0	0	0	0	0	0	0	0	0	1	1	1	2	0	0	0	0	0
332	4	3	10	2	1	1	5	1	3	2	1	1	10	4	1	1	1	2	1	16	1	2	1	14	0	0	0	0	0	0	0	0	0	0	0	0	1	2	1	7	0	0	1	4	0	0	1	3	0
333	4	3	6	2	1	1	10	1	1	2	1	2	20	4	1	1	1	2	1	16	1	2	1	14	0	0	0	0	0	0	0	0	0	0	0	0	1	2	1	7	0	0	1	4	0	0	1	3	0
334	4	3	5	1	1	1	7	1	1	1	2	1	15	5	1	1	1	2	1	14	0	0	1	3	0	0	1	1	0	0	0	0	0	0	0	0	0	0	1	3	1	1	1	7	0	0	1	2	0
335	4	3	8	1	1	1	7	1	2	2	2	1	20	4	1	1	1	2	1	17	0	0	1	5	0	0	1	7	0	0	1	2	0	0	0	0	1	2	1	15	0	0	1	2	1	2	1	7	0
336	4	3	11	1	1	1	1	1	1	1	2	1	30	4	1	1	1	3	1	19	1	1	1	15	0	0	1	4	0	0	0	0	0	0	0	0	1	2	1	14	0	0	1	3	1	1	1	4	0
337	4	3	9	2	1	1	1	1	2	1	2	2	45	4	1	1	1	1	1	13	0	0	1	7	1	1	1	7	0	0	1	2	0	0	0	0	0	0	1	13	1	1	1	7	1	1	1	6	0
338	4	3	10	1	1	1	10	1	1	2	1	2	10	4	1	1	1	2	1	18	0	0	1	14	1	1	1	4	0	0	1	2	0	0	0	0	1	2	1	14	0	0	1	1	1	1	1	2	0
339	4	3	7	2	1	1	10	1	2	2	2	2	7	4	1	1	1	2	1	17	1	2	1	17	1	2	1	7	0	0	1	1	0	0	0	0	1	1	1	7	1	1	1	4	0	0	0	0	0
340	4	3	11	1	1	1	10	1	1	1	2	1	30	4	1	1	1	3	1	18	1	2	1	14	0	0	1	3	0	0	0	0	0	0	0	0	1	2	1	14	0	0	1	1	0	0	1	4	0
341	4	3	12	2	1	1	7	1	2	1	1	1	7	4	1	1	1	2	1	16	0	0	1	14	1	1	1	3	0	0	0	0	0	0	0	0	0	0	0	0	0	0	1	2	0	0	0	0	0
342	4	3	13	2	1	1	1	1	1	1	1	1	30	4	1	1	1	3	1	19	1	1	1	15	0	0	1	4	0	0	0	0	0	0	0	0	1	2	1	14	0	0	1	3	1	1	1	4	0
343	4	3	11	1	1	1	10	1	1	2	1	2	30	3	1	1	1	2	1	17	1	2	1	14	1	1	1	6	0	0	0	0	0	0	0	0	1	2	1	15	1	1	1	2	0	0	0	0	0
344	4	3	10	2	3	1	7	1	2	1		1	10	3	1	3
345	4	3	12	2	3	1	7	1	1	2		1	15	3	1	3
[truncated: 28 more columns]
